# Supplementary material for: One-Pot Route from Halogenated Amides to Piperidines and Pyrrolidines
Source: Molecules. 2022 Jul 22;27(15):4698. doi: 10.3390/molecules27154698 (PMC9331508; doi:10.3390/molecules27154698)
Supplement: Supplementary file 1 [file molecules-27-04698-s001.zip]

Archive with 1 entries (1 files):
- molecules-1815042-supplementary.pdf
